# Supplementary material for: Cattle recover completely from unconsciousness induced by controlled application of 150–180 kJ of 915 MHz microwave energy to the forehead
Source: Vet Anim Sci. 2025 Jun 8;29:100466. doi: 10.1016/j.vas.2025.100466 (PMC12205561; doi:10.1016/j.vas.2025.100466)
Supplement: Supplementary file 1 [file mmc1.xlsx]

## Sheet: Animal R1
Animal R1 - Top to bottom: (1) dB attenuation in the EEG spectrum; (2) frequency:power distribution; (3) RMS power over time; (4) dB change in EEG power over time; (5) dB change in frequency bands over time; (6) change in SEF 95 and SEF 50 over time
(1)	dB attenuation. Vertical axis: frequency (Hz); Horizontal axis: time (s)
	A) baseline															B) 12-97 s post DTS application															C) 97-187 s post DTS application																D) 187-267 s post DTS application
																Note: time 0 on this scale is 12 s after DTS application
(2)	frequency:power distribution. Vertical Axis: power (mV²); Horizontal axis: frequency (Hz)
	A) baseline															B) 12-42 s post DTS application											C) 42-72 s post DTS application												D) 72-102 s post DTS application
(3)	RMS power over time
(4)	dB change in EEG power over time
(5)	dB change in frequency bands over time
	A) Alpha (20.1 - 30 Hz) and Beta (12.1 - 20 Hz)													B) Delta (0.1 - 4 Hz) and Theta (4.1 - 8 Hz)
(6)	change in SEF 95 and SEF 50 over time
[truncated: 6 more columns]

## Sheet: Animal R2
Animal R2 - Top to bottom: (1) dB attenuation in the EEG spectrum; (2) frequency:power distribution; (3) RMS power over time; (4) dB change in EEG power over time; (5) dB change in frequency bands over time; (6) change in SEF 95 and SEF 50 over time
(1)	dB attenuation. Vertical axis: frequency (Hz); Horizontal axis: time (s)
	A) baseline															B) 12-97 s post DTS application															C) 97-187 s post DTS application																D) 187-267 s post DTS application
																Note: time 0 on this scale is 12 s after DTS application
(2)	frequency:power distribution. Vertical Axis: power (mV²); Horizontal axis: frequency (Hz)
	A) baseline															B) 12-42 s post DTS application														C) 42-72 s post DTS application													D) 72-102 s post DTS application
																note: change in y-axis scale (zoomed out)
(3)	RMS power over time
(4)	dB change in EEG power over time
(5)	dB change in frequency bands over time
	A) Alpha (20.1 - 30 Hz) and Beta (12.1 - 20 Hz)													B) Delta (0.1 - 4 Hz) and Theta (4.1 - 8 Hz)
(6)	change in SEF 95 and SEF 50 over time

## Sheet: Animal R3
Animal R3 - Top to bottom: (1) dB attenuation in the EEG spectrum; (2) frequency:power distribution; (3) RMS power over time; (4) dB change in EEG power over time; (5) dB change in frequency bands over time; (6) change in SEF 95 and SEF 50 over time
(1)	dB attenuation. Vertical axis: frequency (Hz); Horizontal axis: time (s)
	A) baseline															B) 12-97 s post DTS application																C) 97-187 s post DTS application																D) 187-267 s post DTS application
																Note: time 0 on this scale is 12 s after DTS application
(2)	frequency:power distribution. Vertical Axis: power (mV²); Horizontal axis: frequency (Hz)
	A) baseline															B) 12-42 s post DTS application													C) 42-72 s post DTS application													D) 72-102 s post DTS application
																note: change in y-axis scale (zoomed out)
(3)	RMS power over time
(4)	dB change in EEG power over time
(5)	dB change in frequency bands over time
	A) Alpha (20.1 - 30 Hz) and Beta (12.1 - 20 Hz)													B) Delta (0.1 - 4 Hz) and Theta (4.1 - 8 Hz)
(6)	change in SEF 95 and SEF 50 over time

## Sheet: Animal R4
Animal R4 - Top to bottom: (1) dB attenuation in the EEG spectrum; (2) frequency:power distribution; (3) RMS power over time; (4) dB change in EEG power over time; (5) dB change in frequency bands over time; (6) change in SEF 95 and SEF 50 over time
(1)	dB attenuation. Vertical axis: frequency (Hz); Horizontal axis: time (s)
	A) baseline															B) 12-97 s post DTS application															C) 97-187 s post DTS application																D) 187-267 s post DTS application
																Note: time 0 on this scale is 12 s after DTS application
(2)	frequency:power distribution. Vertical Axis: power (mV²); Horizontal axis: frequency (Hz)
	A) baseline															B) 12-42 s post DTS application														C) 42-72 s post DTS application													D) 72-102 s post DTS application
																note: change in y-axis scale (zoomed in)														note: change in y-axis scale (zoomed in)
(3)	RMS power over time
(4)	dB change in EEG power over time
(5)	dB change in frequency bands over time
	A) Alpha (20.1 - 30 Hz) and Beta (12.1 - 20 Hz)													B) Delta (0.1 - 4 Hz) and Theta (4.1 - 8 Hz)
(6)	change in SEF 95 and SEF 50 over time

## Sheet: Animal R5
Animal R5 - Top to bottom: (1) dB attenuation in the EEG spectrum; (2) frequency:power distribution; (3) RMS power over time; (4) dB change in EEG power over time; (5) dB change in frequency bands over time; (6) change in SEF 95 and SEF 50 over time
(1)	dB attenuation. Vertical axis: frequency (Hz); Horizontal axis: time (s)
	A) baseline															B) 12-97 s post DTS application															C) 97-187 s post DTS application																D) 187-267 s post DTS application
	note extremely low power detected - electrode contact may have been compromised															Note: time 0 on this scale is 12 s after DTS application
(2)	frequency:power distribution. Vertical Axis: power (mV²); Horizontal axis: frequency (Hz)
	A) baseline															B) 12-42 s post DTS application													C) 42-72 s post DTS application														D) 72-102 s post DTS application
	note extremely low power detected - electrode contact may have been compromised															note: change in y-axis scale (zoomed out)																												note: change in y-axis scale (zoomed out)
(3)	RMS power over time
(4)	dB change in EEG power over time
(5)	dB change in frequency bands over time
	A) Alpha (20.1 - 30 Hz) and Beta (12.1 - 20 Hz)													B) Delta (0.1 - 4 Hz) and Theta (4.1 - 8 Hz)
(6)	change in SEF 95 and SEF 50 over time

## Sheet: Animal R6
Animal R6 - Top to bottom: (1) dB attenuation in the EEG spectrum; (2) frequency:power distribution; (3) RMS power over time; (4) dB change in EEG power over time; (5) dB change in frequency bands over time; (6) change in SEF 95 and SEF 50 over time
(1)	dB attenuation. Vertical axis: frequency (Hz); Horizontal axis: time (s)
	A) baseline															B) 12-97 s post DTS application															C) 97-187 s post DTS application
																Note: time 0 on this scale is 12 s after DTS application
(2)	frequency:power distribution. Vertical Axis: power (mV²); Horizontal axis: frequency (Hz)
	A) baseline															B) 12-42 s post DTS application															C) 42-72 s post DTS application														D) 72-102 s post DTS application
																note: change in y-axis scale (zoomed out)															note: change in y-axis scale (zoomed in)															note: change in y-axis scale (zoomed out)
(3)	RMS power over time
(4)	dB change in EEG power over time
(5)	dB change in frequency bands over time
	A) Alpha (20.1 - 30 Hz) and Beta (12.1 - 20 Hz)													B) Delta (0.1 - 4 Hz) and Theta (4.1 - 8 Hz)
(6)	change in SEF 95 and SEF 50 over time
